# Supplementary material for: Air Pollutants in Metropolises of Eastern Coastal China
Source: Int J Environ Res Public Health. 2022 Nov 20;19(22):15332. doi: 10.3390/ijerph192215332 (PMC9691249; doi:10.3390/ijerph192215332)
Supplement: Supplementary file 1 [file ijerph-19-15332-s001.zip]

Archive with 1 entries (1 files):
- ijerph-2013552-supplementary.pdf
